# Supplementary material for: Population genetics analysis of the Nujiang catfish Creteuchiloglanis macropterus through a genome-wide single nucleotide polymorphisms resource generated by RAD-seq
Source: Sci Rep. 2017 Jun 6;7:2813. doi: 10.1038/s41598-017-02853-3 (PMC5460224; doi:10.1038/s41598-017-02853-3)
Supplement: Supplementary file 2 — Dataset 1 [file 41598_2017_2853_MOESM2_ESM.xlsx]

## Sheet: Sheet1
Seq.name	Gene.name	Seq.description	Seq.length	Hits	Min.evalue	Mean.similarity	#GOs	Gos
contig39122		microtubule-associated 1A-like	5226	20	0	0.8185	3	P:microtubule cytoskeleton organization; C:microtubule; F:microtubule binding
extcontig59910	sbk2	serine threonine- kinase SBK2-like	1040	20	2.61e-114	0.7375	4	F:nucleotide binding; F:receptor signaling protein serine/threonine kinase activity; C:cytoplasm; P:phosphorylation
extcontig2442	CDK5R1	cyclin-dependent kinase 5 activator 1 isoform X1	1669	20	1.03e-102	0.9985	8	P:amacrine cell differentiation; P:retina layer formation; P:phosphorylation; P:embryonic retina morphogenesis in camera-type eye; F:kinase activity; P:positive regulation of protein serine/threonine kinase activity; C:cyclin-dependent protein kinase 5 holoenzyme complex; F:cyclin-dependent protein kinase 5 activator activity
extcontig32520	SOCS1	suppressor of cytokine signaling 1-like	489	20	2.22e-73	0.7235	8	C:cytoplasm; P:cytokine-mediated signaling pathway; P:regulation of interferon-gamma-mediated signaling pathway; F:protein kinase inhibitor activity; P:negative regulation of insulin receptor signaling pathway; P:intracellular signal transduction; P:negative regulation of JAK-STAT cascade; P:protein ubiquitination
extcontig609	mate4	multidrug and toxin extrusion 1-like	723	20	1.65e-62	0.593	6	P:drug transmembrane transport; P:transmembrane transport; F:antiporter activity; C:membrane; C:integral component of membrane; F:drug transmembrane transporter activity
contig19493	DNAJB5	dnaJ homolog subfamily B member 5-like	1688	20	0	0.821	3	C:cytosol; F:unfolded protein binding; P:protein folding
extcontig41812	DVL3	segment polarity dishevelled homolog DVL-3-like	1384	20	0	0.8855	9	P:post-anal tail morphogenesis; F:frizzled binding; P:planar cell polarity pathway involved in neural tube closure; C:cell cortex; C:spindle; C:cytosol; P:canonical Wnt signaling pathway; P:intracellular signal transduction; P:convergent extension involved in axis elongation
extcontig7457		G -activated inward rectifier potassium channel 3-like isoform X1	788	20	5.06e-42	0.754	4	F:G-protein activated inward rectifier potassium channel activity; P:potassium ion transmembrane transport; C:integral component of membrane; P:regulation of ion transmembrane transport
contig5266	PTPRR	receptor-type tyrosine- phosphatase R	856	20	5.52e-81	0.66	1	F:hydrolase activity
extcontig53212	PARP14	poly [ADP-ribose] polymerase 14-like isoform X1	713	20	1.02e-91	0.765	1	F:transferase activity
contig1240	HNRPK	heterogeneous nuclear ribonucleo K isoform X1	1713	20	0	0.8485	3	F:RNA binding; C:intracellular ribonucleoprotein complex; C:viral nucleocapsid
extcontig52430	MAP1LC3B	microtubule-associated 1A-like	3847	20	0	0.7815	3	P:microtubule cytoskeleton organization; C:microtubule; F:microtubule binding
extcontig15309	Zbtb8b	zinc finger and BTB domain-containing 8B-like	430	20	6.6e-62	0.9515	2	F:nucleic acid binding; F:metal ion binding
extcontig55587	SEMA6A	semaphorin-6A isoform X1	3393	20	0	0.849	1	C:integral component of membrane
extcontig55086		methyltransferase 6	505	20	1.78e-113	0.9275	2	F:methyltransferase activity; P:methylation
extcontig23977	BMPR2	bone morphogenetic receptor type-2	1326	20	2.52e-130	0.7065	10	F:nucleotide binding; P:notochord morphogenesis; P:BMP signaling pathway; C:membrane; P:lymph vessel development; P:sprouting angiogenesis; P:heart looping; F:transforming growth factor beta-activated receptor activity; P:protein phosphorylation; P:heart jogging
extcontig58094	LTBP4	latent-transforming growth factor beta-binding 4-like isoform X2	893	20	3.81e-150	0.7395	1	F:calcium ion binding
extcontig61737	GIMAP8	GTPase IMAP family member 8-like	575	20	8.03e-45	0.656	1	F:GTP binding
extcontig36474	CTDSP1	carboxy-terminal domain RNA polymerase II polypeptide A small phosphatase 1-like	652	20	8.69e-95	0.9805	2	F:phosphoprotein phosphatase activity; P:protein dephosphorylation
extcontig47013	USP49	ubiquitin carboxyl-terminal hydrolase 49	588	20	9.07e-55	0.705	2	P:proteolysis; F:peptidase activity
extcontig3850	AMBRA1	activating molecule in BECN1-regulated autophagy 1-like	1066	20	8.13e-169	0.956	5	P:chordate embryonic development; P:locomotory behavior; P:skeletal muscle fiber development; C:intracellular membrane-bounded organelle; P:autophagy
extcontig5277	SENP3	sentrin-specific protease 3-like	2491	20	0	0.7875	4	C:nucleus; P:protein desumoylation; F:endopeptidase activity; F:SUMO-specific protease activity
