# Supplementary material for: Population genetics analysis of the Nujiang catfish Creteuchiloglanis macropterus through a genome-wide single nucleotide polymorphisms resource generated by RAD-seq
Source: Sci Rep. 2017 Jun 6;7:2813. doi: 10.1038/s41598-017-02853-3 (PMC5460224; doi:10.1038/s41598-017-02853-3)
Supplement: Supplementary file 3 — Dataset 2 [file 41598_2017_2853_MOESM3_ESM.xlsx]

## Sheet: Sheet1
SeqName	Description	Length	#Hits	e-Value	sim mean	#GO	GO Names list
extcontig4911	ref	480	20	1.17e-16	0.9405	7	F:ATP binding; P:camera-type eye morphogenesis; F:calcium ion binding; P:negative regulation of apoptotic process; F:protein serine/threonine kinase activity; P:protein phosphorylation; P:optokinetic behavior
extcontig361	60125376 transcription factor SOX- partial	433	20	2.24e-24	0.8525	11	P:cell proliferation; C:nucleus; F:transcription factor activity, sequence-specific DNA binding; P:eye morphogenesis; P:epithalamus development; P:fin regeneration; P:inner ear receptor cell development; F:sequence-specific DNA binding; F:chromatin binding; P:positive regulation of sequence-specific DNA binding transcription factor activity; P:pineal gland development
extcontig1190	9168855 transmembrane 56-B-like	1218	7	5.09e-86	0.9	1	C:integral component of membrane
extcontig4253	ref	2286	20	1.16e-164	0.9485	4	F:ATP binding; F:calmodulin binding; F:calmodulin-dependent protein kinase activity; P:protein phosphorylation
extcontig19704	ref	1065	8	0	0.8838	3	F:DNA binding; F:ATP binding; P:DNA replication
extcontig41943	ref	1576	10	0	0.88	2	F:zinc ion binding; F:ligase activity
extcontig49477	ref	2273	20	5.67e-19	0.717	3	F:GTP binding; P:small GTPase mediated signal transduction; C:intracellular
extcontig33680	ref	397	4	0.36	0.5625	3	P:nuclear transport; F:structural constituent of nuclear pore; C:nuclear pore
extcontig8729	ref	1077	2	4.22e-111	0.64	7	P:malate metabolic process; F:metal ion binding; F:NAD binding; F:oxidoreductase activity; F:malic enzyme activity; F:malate dehydrogenase (decarboxylating) (NAD+) activity; P:oxidation-reduction process
extcontig6006	ref	1515	20	1.31e-71	0.963	3	F:aspartic-type endopeptidase activity; P:proteolysis; C:integral component of membrane
extcontig18495	33032593 Lamin B2	3461	14	0	0.9036	25	P:IRE1-mediated unfolded protein response; P:mitotic nuclear envelope disassembly; C:nuclear speck; P:negative regulation of adipose tissue development; F:structural molecule activity; P:positive regulation of osteoblast differentiation; P:response to mechanical stimulus; C:cytosol; P:cellular response to hypoxia; P:mitotic nuclear envelope reassembly; P:negative regulation of release of cytochro…
contig5757	gb	1377	8	3.11e-178	0.9613	5	C:nucleus; C:cytoplasm; C:proteasome core complex; F:threonine-type endopeptidase activity; P:proteolysis involved in cellular protein catabolic process
contig1504	ref	2364	11	0	0.8209	1	P:mitochondrial fusion
contig32989	ref	1644	20	0	0.809	2	P:angiogenesis; P:lymph vessel development
extcontig5498	gb	494	4	2.46e-54	0.8225	3	C:membrane coat; P:vesicle-mediated transport; P:intracellular protein transport
extcontig8922	gb	1265	20	7.88e-165	0.8605	5	F:zinc ion binding; P:proteolysis; C:integral component of membrane; F:aminopeptidase activity; F:metallopeptidase activity
extcontig2239	ref	617	8	5.9e-26	0.7388	2	P:signal transduction; F:cofactor binding
contig39122	ref	5226	20	0	0.797	3	P:microtubule cytoskeleton organization; C:microtubule; F:microtubule binding
extcontig12221	gb	991	20	8.98e-77	0.818	6	C:nucleus; F:DNA binding; F:zinc ion binding; P:histone lysine methylation; F:histone-lysine N-methyltransferase activity; C:chromosome
extcontig47150	32389850 Zgc:112303	1396	5	2.76e-106	0.78	3	C:cell; C:integral component of membrane; P:cell redox homeostasis
extcontig61893	ref	1291	10	2.16e-140	0.738	2	P:proteolysis; F:serine-type endopeptidase activity
contig37875	ref	3117	20	0	0.9225	4	F:calcium ion binding; P:proteolysis; F:calcium-dependent cysteine-type endopeptidase activity; C:intracellular
